# Supplementary material for: Unveiling the Influence of Water Molecules for NF3 Removal by the Reaction of NF3 with OH: A DFT Study
Source: Molecules. 2024 Aug 26;29(17):4033. doi: 10.3390/molecules29174033 (PMC11396519; doi:10.3390/molecules29174033)
Supplement: Supplementary file 1 [file molecules-29-04033-s001.zip]

Archive with 1 entries (1 files):
- molecules-3150398-supplementary.pdf
